# Supplementary material for: Microglial APOE3 Christchurch protects neurons from Tau pathology in a human iPSC-based model of Alzheimer’s disease
Source: Cell Rep. Author manuscript; Available in PMC 2025 Jan 22. (PMC11753789; doi:10.1016/j.celrep.2024.114982)
Supplement: 2 [file NIHMS2044432-supplement-2.xlsx]

## Sheet: APOECh sgRNA off-targets
APOECh sgRNA off-target sites
WGE ID	Location	Sequence	Mismatches	Strand	Type	Description	Primer-Forward	Primer-Reverse	iPSC 14048 APOECh	iPSC ADRC8 APOECh
1172447080	20:34998886-34998908	CCAGAGGACCGAGGAGCTGG AGG	2	+	Exonic	MYH7B	GACCATGGAGTGGGCAGG	TGCCTCCTGCAGCCGCAGTGC	No mutation	No mutation
1126724785	15:51621959-51621981	CTAGGGCAGCGAGGAGCTGC TGG	3	-	Intronic	DMXL2	AGGCTACCTTACAGA	TGACTGGACTAGAAGGCTCCT	No mutation	No mutation
946389142	2:219405061-219405083	GCACAGCACAGAGGAGCTGC TGG	3	+	Intergenic	DNPEP-DES	GTCCAGGCCGGAAGCCCTCT	AGAGATGGGGCAGGTG	No mutation	No mutation
948781462	2:240324255-240324277	CCAGGGCATGGAGGAGCTGC TGG	3	-	Intergenic	OTOS-GPC1	AGAGGGGTCTCCAAC	GGAGGAGGCAGAAGGCGGA	No mutation	No mutation
925164597	2:1708339-1708361	CCAGACCAAAGAGGAGCTGC TGG	3	-	Intronic	PXDN	ACCCGGGAGCTGGTG	CATCGTGGGTCAGGGCGGAACC	No mutation	No mutation
1066541048	10:36447189-36447211	CCAGAGAAGGGAGGAGCTGC TGG	3	-	Intergenic	FZD8-ANKRD30A	CCAGGCGAGCAGAGGTG	GTGAGTCGAGGTCACG	No mutation	No mutation
925631240	2:5895490-5895512	CCTGAGCTCCCAGGAGCTGC TGG	3	-	Intergenic	SOX11-SILC1	CCTGGGGTTCACGCCATTC	TGTGTCCTCTTGAATCTTG	No mutation	No mutation
1181115993	22:20632841-20632863	CCACAGCAGCCAGGAGCTGC AGG	3	+	Intergenic	MED15-TMEM191A	TGGACACTCTGAGGAAC	ACTGAGTGTCAGGATTCC	No mutation	No mutation
1179722680	21:43324515-43324537	CCAGAGCCACCAGGAGCTGC AGG	3	-	Intergenic	CRYAA-SIK1	AATGCCTGGGGTCCTCT	GCTCTCTTCTCTGG	No mutation	No mutation
1012550951	6:100464552-100464574	CCACACCACCGCGGAGCTGC GGG	3	+	Intronic	SIM1	TCCCTACCTTGGCAGATC	CCTCCAATTCATGATCCAG	No mutation	No mutation
1028876133	7:95825294-95825316	CCAGACCATCGGGGAGCTGC TGG	3	+	Intronic	DYNC1I1	CTTAGCCCACAGCTTGTTAC	AATGGAATATGTTAACGT	No mutation	No mutation
1044607196	8:94057723-94057745	CCAGAGCACAAGGGAGCTGC TGG	3	+	Intergenic	PDP1-CDH17	CTTGTAGGTGGGCTTG	TGTGCAGGCACTCAGTGT	No mutation	No mutation
923569366	1:235100310-235100332	CCAGAGCAACCAGCAGCTGC AGG	3	-	Intergenic	LINC02961-TOMM20	AAAATGTCCCAAACAGGAGT	ATCACACTGTGGGAACGTG	No mutation	No mutation
1075447754	10:122525587-122525609	CCAGAGCCCCGGGAAGCTGC TGG	3	-	Intergenic	HTRA1-DMBT1	CTGGACGTGTCTCTGAGG	AGTAGGGCCTTGCCTTCTC	No mutation	No mutation
1132750413	16:1454974-1454996	CCAGGGCCCCGAGGGGCTGC AGG	3	-	Intronic	CLCN7	ATAGCCCGTGGTCCCCCAG	GAACATGTGGGACCTGTCC	No mutation	No mutation
1102007155	12:109596257-109596279	CCAGTGCACGGAGGGGCTGC AGG	3	+	Intronic	MVK	CGCTGTGCCAGGTGTTGTGC	AGGGCCTGCTTCGTGGCCTCCAC	No mutation	No mutation
990955070	5:61332485-61332507	CCAGAGCCCCGAGTCGCTGC TGG	3	+	Exonic	ZSWIM6	CCGCTGTCGGGTTAGAAG	GGTGTTGAAGGACGAGTAC	No mutation	No mutation
963599753	3:147368411-147368433	CCAGAGCACTGAGAGGCTGC TGG	3	+	Intergenic	PLSCR5-ZIC4	AGCTAGAAACCACAG	AGGTTCTTGTTTGATC	No mutation	No mutation
900563839	1:3322777-3322799	CCTGAGCACTGAGGAGGTGC TGG	3	-	Intronic	PRDM16	AGTGGCGGAGAGGCCACCACTG	CCACATCGACCTGCTGGGCACT	No mutation	No mutation
1183301406	22:37060819-37060841	ACAGAGCACGGAGGAGCAGC TGG	3	+	Exonic	KCTD17	TGTAGCTACTGGAAGCT	CAGACGGAGCGTGGACCGTGCAGCT	No mutation	No mutation
1076749739	10:132536906-132536928	GCAGAGCACGGAGGAGCAGC CGG	3	-	Intergenic	LINC02870-INPP5A	AGCAGCCAGGCTGACC	CTGAGCTAACCCTGGTG	No mutation	No mutation
1073563840	10:104519009-104519031	CCAGAGCAGCGAGGAGGGGC AGG	3	-	Intergenic	CFAP58-SORCS3	CACAGGTCAGCAGGTTTGGGAC	CCCAAGAGGGTCCACAGGTGAG	No mutation	No mutation
1002344518	5:178538130-178538152	CCTGAGCACAGAGGAGCTGA AGG	3	+	Intronic	COL23A1	TTCAACTTCCCAAACAGAAGCTGT	AGCGTGGGTCCCTGACA	No mutation	No mutation
1136428808	16:30185553-30185575	CCACAGCACAGAGGAGCTGG AGG	3	-	Intronic	CORO1A	GGGACAGTGGCTTCTGTGCTGTC	CTCCCAACCCTGAGAACGCT	No mutation	No mutation
1143939611	17:10526606-10526628	CCAGCGCACAGAGGAGCTGG AGG	3	-	Exonic	MYH2	TACAGCCTCAACTTCCTC	ACTGCTACTTCTGCA	No mutation	No mutation
1143937194	17:10498633-10498655	CCAGCGCACAGAGGAGCTGG AGG	3	-	Exonic	MYH1	GATCTGGTCTCATTCCA	CATAGTTTTTGGTTGGTCTAG	No mutation	No mutation
1143932985	17:10450460-10450482	CCAGCGCACAGAGGAGCTGG AGG	3	-	Exonic	MYH4	TGCATCGAGAACTCCTCTCAG	AGTCATCAATCTCTATGTTC	No mutation	No mutation
1143928770	17:10398451-10398473	CCAGCGCACAGAGGAGCTGG AGG	3	-	Exonic	MYH8	GATTTTAGGATCGTAAG	CCATAGGCCAAGAACG	No mutation	No mutation
1029259538	7:99292479-99292501	CCAGAGGACAGAGGAGCTGG AGG	3	+	Intergenic	KPNA7-ARPC1A	TACGTGTATCTAAGTGGT	CCACAGAGCAGGCTCCT	No mutation	No mutation
953960417	3:47262034-47262056	CCAGAGCTCAGAGGAGCTGT TGG	3	-	Intronic	KIF9	CTGTCATTACAGGTGGTGTTG	CATGGTTGAACCCAAGAAGAGC	No mutation	No mutation
1030099661	7:105934211-105934233	CCAGAGCACAAAGGAGCTGA TGG	3	+	Intronic	CDHR3	ATCAAGAGGTATGAACACC	CTCCAGGTGATCCACCTGG	No mutation	No mutation
977545734	4:98374165-98374187	CCAGAGCACCCAAGAGCTGA AGG	3	-	Intronic	RAP1GDS1	GCATGAATACACCGGGCA	ATGGAGACTGTAAGA	No mutation	No mutation
