# Supplementary material for: Microglial APOE3 Christchurch protects neurons from Tau pathology in a human iPSC-based model of Alzheimer’s disease
Source: Cell Rep. Author manuscript; Available in PMC 2025 Jan 22. (PMC11753789; doi:10.1016/j.celrep.2024.114982)
Supplement: 3 [file NIHMS2044432-supplement-3.xlsx]

## Sheet: Sheet1
PSEN1 sgRNA off-target sites
WGE ID	Location	Sequence	Mismatches	Strand	Type	Description	Primer-Forward	Primer-Reverse	iPSC 14048 PSEN1 E280A F61
928270648	2:29851827-29851849	TTTGCTGCTTAAAACAGCTC TGG	3	+	Intronic	ALK	GCTGCTGCTGGTCTGGGAAC	CAGGTTCTACCTCTCATTCTACT	No mutation
1089689796	11:120180305-120180327	TGTGCTGGCTGTAACAGCTC AGG	3	+	Intronic	TRIM29	TGTGCCACCATGCCCAGCT	ATTCAGTGGGTCCCCCTGAC	No mutation
1105658708	13:22469578-22469600	TTTGCTGGCTGACACAGCTC TGG	3	+	Intergenic	FGF9-SGCG	ACTCAAACGTAGGAGTCGTAC	GAATCAAGATGAGCTGAG	No mutation
973719975	4:53713346-53713368	TATGCTGGGTGCTACAGCTC TGG	3	+	Intronic	LNX1-CHIC2	ACATTGAATCCCATGCCCAGA	CTCGTATGCAATGGGTCAGT	No mutation
996482677	5:123992589-123992611	TATGCAGGTTTAAGCAGCTC CGG	3	+	Intergenic	CSNK1G3-ZNF608	TAACCTCGTCGGTTACTC	GCAAGAGCTTGTTGTGTCCT	No mutation
962889422	3:139658094-139658116	TCTGCTGGTTGAAGGAGCTC GGG	3	+	Intronic	NMNAT3	GTGTTGTGGAAGTCATGTTG	TGCAAATACTACCTGAGCCTTAC	No mutation
1184266194	22:43347780-43347802	TATGCTGGGTGACACAACTC AGG	3	-	Intergenic	SCUBE1-MPPED1	TCCCAAAGTGCTGGGATTACAGG	ACTTACTAGCTCTGGGATCCT	No mutation
998662219	5:144252204-144252226	TATGCTGGGTGAATCAGTTC TGG	3	-	Intronic	KCTD16	TTTAAGGAGTGCAATGTGATG	GGCAGATTGAAATATTTGTGGA	No mutation
1039026149	8:33260566-33260588	TATGCTGGTTGCATCAGATC TGG	3	-	Intergenic	NRG1-FUT10	TCCTACTTGATCTCAAC	AGAATTTCGAGATTTCCCA	No mutation
1198662687	X:138987378-138987400	TATGCTGGTTGCAGCAGTTC TGG	3	-	Intronic	FGF13	GTCTCTAAGATTTCTCTG	TATCTACTATCTGAGTC	No mutation
984089725	4:175357512-175357534	TATGCTGGTGGAAACATATC AGG	3	-	Intergenic	ADAM29-GPM6A	CATGAGAGAAGTTTGTGTGC	TTTAGGGTAAGGAAGGAGT	No mutation
1100535931	12:95509112-95509134	TATGCAGGTTGTAACAGCAC AGG	3	-	Intronic	METAP2	AAGGCAACAATCCA	AGAGAGCCTCTGTTTGT	No mutation
1052117903	9:24671208-24671230	TATGCTGGTGGAAACAACGC AGG	3	+	Intergenic	IZUMO3-TUSC1	TGAGATTCCAGCTAGAC	CGGATTGAGGCGAGGCTC	No mutation
1100139003	12:91593056-91593078	TATGTTGATTGAAACAGCTT AGG	3	+	Intergenic	DCN-BTG1	CGGATTGAGGCGAGGCTC	TCCAGAATTTTACGTGTG	No mutation
1004253953	6:14045697-14045719	TATGCTGGTTGAACCAGATA GGG	3	+	Intergenic	RNF182-CD83	TGACTCTGGGTGAGGGT	GGTGGAGGTTACGGTGAGCTG	No mutation
